# Supplementary material for: Short-Term Effects of Cenchrus fungigraminus/Potato or Broad Bean Interplanting on Rhizosphere Soil Fertility, Microbial Diversity, and Greenhouse Gas Sequestration in Southeast China
Source: Microorganisms. 2024 Aug 13;12(8):1665. doi: 10.3390/microorganisms12081665 (PMC11356856; doi:10.3390/microorganisms12081665)
Supplement: Supplementary file 1 [file microorganisms-12-01665-s001.zip]

Archive with 1 entries (1 files):
- microorganisms-3085893-supplementary.pdf
